# Supplementary material for: Caffeine Produced in Rice Plants Provides Tolerance to Water-Deficit Stress
Source: Antioxidants (Basel). 2023 Nov 8;12(11):1984. doi: 10.3390/antiox12111984 (PMC10669911; doi:10.3390/antiox12111984)
Supplement: Supplementary file 1 [file antioxidants-12-01984-s001.zip › Supplementary table S1_r.xlsx]

## Sheet: Table S1
Supplementary table 1. Primers used for RT-PCR and qRT-PCR analysis
Purpose	Locus ID	Primer names	Primer sequence (5`to 3`)
RT-PCR	AB048793	CaXMT1_Forward	AGGTGAAACCTGTCCTTGAA
		CaXMT1_Reverse	CCCCAATTCAGTCACCAAAC
	AB048794	CaMXMT1_Forward	TGAATGAAGGTGAAGGCGAT
		CaMXMT1_Reverse	TCTTTCTCGAGTTTGCGGTA
	AB084125	CaDXMT1_Forward	TACAAGCTACGCCAAGAACT
		CaDXMT1_Reverse	GACGACTTGCTTTGGAAGAG
qRT-PCR	LOC_Os03g13170	OsUBQ1_Forward	CCCTCCACCTCGTCCTCAG
		OsUBQ1_Reverse	AGATAACAACGGAAGCATAAAAGTC
	LOC_Os01g43410	OsCPK1_Forward	CACCCCTTAAGAGGCTTGAT
		OsCPK1_Reverse	GGCATATAGTCACAAGTCGC
	LOC_Os01g59360	OsCPK2_Forward	TCGATGGCAGAGACATCAAA
		OsCPK2_Reverse	TTCGATGCCAAAACTGATCG
	LOC_Os01g61590	OsCPK3_Forward	GATTTGGTTCGACGCATGTT
		OsCPK3_Reverse	GATCGGCAATGACCCTTAGT
	LOC_Os02g03410	OsCPK4_Forward	GAGGACCTCCAAATCCACAA
		OsCPK4_Reverse	ACTCCGTACTACACCGAAAC
	LOC_Os02g46090	OsCPK5_Forward	TTGACTACGGGGAATTCGTT
		OsCPK5_Reverse	GCAGTGTCCGTATAGAGCAT
	LOC_Os02g58520	OsCPK6_Forward	CGACGTTGACAAAAGCGG
		OsCPK6_Reverse	GTCGTTGTCTTGGTCGACTT
	LOC_Os03g03660	OsCPK7_Forward	CGGTGAGCTTAGAGAAGGTT
		OsCPK7_Reverse	CGTTGAAGCTTGTCAACTGT-3
	LOC_Os03g59390	OsCPK8_Forward	AGAGGCCTTGGTTGATGAAA
		OsCPK8_Reverse	CTCTGTCCAGTCTATTGCGT
	LOC_Os03g48270	OsCPK9_Forward	CGAATTCAGTCGATTCAGGC
		OsCPK9_Reverse	AATGCTGAAACAATCCCAGC
	LOC_Os03g57450	OsCPK10_Forward	AGATCTACGCACTCATGCAA
		OsCPK10_Reverse	TGTCTTCGTCGACTTCTCTG
	LOC_Os03g57510	OsCPK11_Forward	AGATGGCAGCGGTTACATTA
		OsCPK11_Reverse	TTTCCGGTACTATGCTGACC
	LOC_Os04g47300	OsCPK12_Forward	AGACAAGGACGGGAGAATTG
		OsCPK12_Reverse	GATCAAACCACAACAGCCAA
	LOC_Os04g49510	OsCPK13_Forward	TAACATGCCCGATGCTTTTC
		OsCPK13_Reverse	AAAATCGCAGGAGTTCGTTG
	LOC_Os05g41270	OsCPK14_Forward	CATCTTGAGAGGGCATGTCG
		OsCPK14_Reverse	GATAACCCTTAGAGCAGCCT
	LOC_Os05g50810	OsCPK15_Forward	TACCAGGAGTTTGTTGCCAT
		OsCPK15_Reverse	CATTGAATTCCGCCGATACG
	LOC_Os05g39090	OsCPK16_Forward	CATCTGCGCATGTAAGTCTG
		OsCPK16_Reverse	CAACAAGCATGGGTACAGTG
	LOC_Os07g06740	OsCPK17_Forward	GGAAGCATTGAAGCTTGGTT
		OsCPK17_Reverse	TCCACGGATGTTGAACTCTT
	LOC_Os07g22710	OsCPK18_Forward	AACTGCAAGCATGAGTTCAC
		OsCPK18_Reverse	TTAGCTGGCTAGCTTCAGTC
	LOC_Os07g33110	OsCPK19_Forward	CTGTGCTCCTTGGATTGTTG
		OsCPK19_Reverse	TGTCTGAGCAGGTTTTGTCT
	LOC_Os07g38120	OsCPK20_Forward	TCCTGGTTCTTTGTTGACGA
		OsCPK20_Reverse	GGAATGCACAAAAACCACCT
	LOC_Os08g42750	OsCPK21_Forward	AACTACTTCGACAAGGACGG
		OsCPK21_Reverse	AAGAGTATCCTTGCAGAGCC
	LOC_Os09g33910	OsCPK22_Forward	GGTTGGGAGCACATACTACA
		OsCPK22_Reverse	CTCCCTCTGGAAGTTGATCC
	LOC_Os10g39420	OsCPK23_Forward	AAGATGCTCTGCCCTTATCC
		OsCPK23_Reverse	ACGCTCAGCAATAATCTGGA
	LOC_Os11g07040	OsCPK24_Forward	TGATTTCGGCCTCTCCATGT
		OsCPK24_Reverse	GATTCAAAATCAAGTTTGCCTCGT
	LOC_Os11g04170	OsCPK25_Forward	TTATACGACGCCAACGAGAT
		OsCPK25_Reverse	GCACAAACCAGCCACTATAC
	LOC_Os12g03970	OsCPK26_Forward	GTATAGTGGCTGGTTTGTGC
		OsCPK26_Reverse	TGGGCTTTCTAATCAGGTAGG
	LOC_Os12g30150	OsCPK27_Forward	TATGCCGCCTTCCAATACTT
		OsCPK27_Reverse	ACCCTGTTGTTGTTTTCTGC
	LOC_Os12g07230	OsCPK28_Forward	GAGGAAAACTTGGTGTCAGC
		OsCPK28_Reverse	CCAGTAGAAGTGACTCCACC
	LOC_Os12g12860	OsCPK29_Forward	TGCATGGATCATTTGGAGGA
		OsCPK29_Reverse	TGGGTTTGCCATTTTTGGAG
	LOC_Os07g44710	OsCPK30_Forward	AGGACACAGTAACCTAGTGC
		OsCPK30_Reverse	GATGGACAACACCTTGGAGA
	mRNA AK110341	OsCPK31_Forward	CGGATTTGATGCTGTGTTGT
		OsCPK31_Reverse	TACGCATGTGATGCCTGTAT
	LOC_Os07g47100	OsNHX1_Forward	GAGAGGAGCTGTGTCGATTG
		OsNHX1_Reverse	CTCTCGAGGTCAGAACCTTG
	LOC_Os05g38150	OsP5CS_Forward	CAGAGTTGATAGTGCTGCTG
		OsP5CS_Reverse	CAGGCTAAAAGGAGCATTTG
	LOC_Os12g44360	OsSOS1_Forward	CGTGTGCTGAAGACTCGACA
		OsSOS1_Reverse	GCAGTGCACCAACTAACGGA
	LOC_Os06g21910	OsLEA3_Forward	ACCGGCAGCGTCCTCCAACA
		OsLEA3_Reverse	CACACCCGTCAGAAATCCTC
	LOC_Os11g26570	OsLEA25_Forward	GAGCTGGTGGACTAGGAACC
		OsLEA25_Reverse	GGTCTTGTGCTCCTCTCTCG
	LOC_Os02g52780	OsbZIP23_Forward	ATCGAGAAGGTTGTCGAGAG
		OsbZIP23_Reverse	ATCGTTCAGCTCCTTAAGTT
	LOC_Os08g36790	OsbZIP66_Forward	AACGTGGAGAAGGTGGTGG
		OsbZIP66_Reverse	TTCCTCCTGTTTCTTCTG
	LOC_Os09g28310	OsbZIP72_Forward	AATGAGGTAGAAGAAATGAT
		OsbZIP72_Reverse	GCACAGTCGCTGATGAAGG
	LOC_Os09g35030	OsDREB1A_Forward	AACTGGACGTCCTGAGTGACA
		OsDREB1A_Reverse	TGTCCGTACAGTACCAAAATT
	LOC_Os05g27930	OsDREB2B_Forward	TATCAGCATGCGAGTCCACT
		OsDREB2B_Reverse	TCATCATAGGTAACCGATTC
	LOC_Os11g08210	OsNAC5_Forward	TCAAGACCAACTGGATCATGCAC
		OsNAC5_Reverse	CTCTCGATCACTCCCTTCTTGTT
	LOC_Os01g66120	OsNAC6_Forward	CCATGGCAGCTTCCCCGGAT
		OsNAC6_Reverse	CCAATCATCCAACCTGAGGC
	LOC_Os03g60080	OsNAC9_Forward	CTGAGCTACGACGATATCCA
		OsNAC9_Reverse	GAAGAGCGACGAGTAGAAGT
	LOC_Os11g03370	OsNAC45_Forward	ATATGCCTCCACCTCCTCCT
		OsNAC45_Reverse	CATCTCGTAGGGCTTTCACC
	LOC_Os11g26750	OsRab16b_Forward	CGGCGGCCAGTTCCA
		OsRab16b_Reverse	TGCTGGTTGTTGCCCTTGTT
	LOC_Os11g26760	OsRab16c_Forward	CGTCCAGCTCGTCGTCTGA
		OsRab16c_Reverse	CCGGTGTTCCCCATCATC
	LOC_Os11g26780	OsRab16d_Forward	CGGCAACCCTGCAGTGA
		OsRab16d_Reverse	GCCGGCTCCTGGATGTG
	LOC_Os11g26790	OsRab21_Forward	CTCCAGCTCAAGCTCGTC
		OsRab21_Reverse	TCCATGATGCCCTTCTTCTC
	LOC_Os01g50700	OsRab25_Forward	TGAATCAACGCTTTCTCGTG
		OsRab25_Reverse	TCCGGGTGAACAGTAAAAGG
	LOC_Os06g09450	OsRSUS1_Forward	TCAACCTACTGGGACAATATTTCAC
		OsRSUS1_Reverse	GCGTTTATTTGAGGCAAGCACT
